# Supplementary material for: MeDiA: Mean Distance Association and Its Applications in Nonlinear Gene Set Analysis
Source: PLoS One. 2015 Apr 27;10(4):e0124620. doi: 10.1371/journal.pone.0124620 (PMC4411044; doi:10.1371/journal.pone.0124620)
Supplement: S1 Table — (XLSX) [file pone.0124620.s002.xlsx]

## Sheet: Supp_Table 1-GDS3646
pathway 1		pathway 2		relation
00010	Glycolysis / Gluconeogenesis	00500	Starch and sucrose metabolism	Amplify
00010	Glycolysis / Gluconeogenesis	00564	Glycerophospholipid metabolism	Amplify
00010	Glycolysis / Gluconeogenesis	00760	Nicotinate and nicotinamide metabolism	Amplify
00052	Galactose metabolism	00130	Ubiquinone and other terpenoid-quinone biosynthesis	Amplify
00052	Galactose metabolism	00532	Glycosaminoglycan biosynthesis - chondroitin sulfate	Amplify
00053	Ascorbate and aldarate metabolism	03030	DNA replication	Amplify
00053	Ascorbate and aldarate metabolism	04260	Cardiac muscle contraction	Amplify
00071	Fatty acid metabolism	00564	Glycerophospholipid metabolism	Amplify
00071	Fatty acid metabolism	03060	Protein export	Amplify
00072	Synthesis and degradation of ketone bodies	00300	Lysine biosynthesis	Amplify
00072	Synthesis and degradation of ketone bodies	00410	beta-Alanine metabolism	Amplify
00100	Steroid biosynthesis	00120	Primary bile acid biosynthesis	Amplify
00100	Steroid biosynthesis	00310	Lysine degradation	Amplify
00120	Primary bile acid biosynthesis	04210	Apoptosis	Amplify
00130	Ubiquinone and other terpenoid-quinone biosynthesis	00780	Biotin metabolism	Amplify
00130	Ubiquinone and other terpenoid-quinone biosynthesis	00790	Folate biosynthesis	Amplify
00140	Steroid hormone biosynthesis	00592	alpha-Linolenic acid metabolism	Amplify
00190	Oxidative phosphorylation	00982	Drug metabolism - cytochrome P450	Amplify
00230	Purine metabolism	00730	Thiamine metabolism	Amplify
00250	Alanine/ aspartate and glutamate metabolism	04140	Regulation of autophagy	Amplify
00250	Alanine/ aspartate and glutamate metabolism	04350	TGF-beta signaling pathway	Amplify
00260	Glycine/ serine and threonine metabolism	03060	Protein export	Amplify
00260	Glycine/ serine and threonine metabolism	04144	Endocytosis	Amplify
00260	Glycine/ serine and threonine metabolism	04330	Notch signaling pathway	Amplify
00290	Valine/ leucine and isoleucine biosynthesis	00730	Thiamine metabolism	Amplify
00290	Valine/ leucine and isoleucine biosynthesis	00760	Nicotinate and nicotinamide metabolism	Amplify
00290	Valine/ leucine and isoleucine biosynthesis	03022	Basal transcription factors	Amplify
00300	Lysine biosynthesis	00900	Terpenoid backbone biosynthesis	Amplify
00310	Lysine degradation	00450	Selenoamino acid metabolism	Amplify
00330	Arginine and proline metabolism	00982	Drug metabolism - cytochrome P450	Amplify
00360	Phenylalanine metabolism	00511	Other glycan degradation	Amplify
00360	Phenylalanine metabolism	04062	Chemokine signaling pathway	Amplify
00410	beta-Alanine metabolism	04115	p53 signaling pathway	Amplify
00430	Taurine and hypotaurine metabolism	00790	Folate biosynthesis	Amplify
00430	Taurine and hypotaurine metabolism	04270	Vascular smooth muscle contraction	Amplify
00450	Selenoamino acid metabolism	00511	Other glycan degradation	Amplify
00450	Selenoamino acid metabolism	04130	SNARE interactions in vesicular transport	Amplify
00460	Cyanoamino acid metabolism	04320	Dorso-ventral axis formation	Amplify
00472	D-Arginine and D-ornithine metabolism	00500	Starch and sucrose metabolism	Amplify
00472	D-Arginine and D-ornithine metabolism	00514	O-Mannosyl glycan biosynthesis	Amplify
00472	D-Arginine and D-ornithine metabolism	03050	Proteasome	Amplify
00512	O-Glycan biosynthesis	01040	Biosynthesis of unsaturated fatty acids	Amplify
00514	O-Mannosyl glycan biosynthesis	03440	Homologous recombination	Amplify
00524	Butirosin and neomycin biosynthesis	00903	Limonene and pinene degradation	Amplify
00533	Glycosaminoglycan biosynthesis - keratan sulfate	04330	Notch signaling pathway	Amplify
00561	Glycerolipid metabolism	00983	Drug metabolism - other enzymes	Amplify
00564	Glycerophospholipid metabolism	00830	Retinol metabolism	Amplify
00564	Glycerophospholipid metabolism	04330	Notch signaling pathway	Amplify
00565	Ether lipid metabolism	03420	Nucleotide excision repair	Amplify
00590	Arachidonic acid metabolism	03420	Nucleotide excision repair	Amplify
00591	Linoleic acid metabolism	00983	Drug metabolism - other enzymes	Amplify
00592	alpha-Linolenic acid metabolism	04310	Wnt signaling pathway	Amplify
00603	Glycosphingolipid biosynthesis - globo series	04080	Neuroactive ligand-receptor interaction	Amplify
00730	Thiamine metabolism	03010	Ribosome	Amplify
00730	Thiamine metabolism	04062	Chemokine signaling pathway	Amplify
00740	Riboflavin metabolism	04340	Hedgehog signaling pathway	Amplify
00770	Pantothenate and CoA biosynthesis	04145	Phagosome	Amplify
00780	Biotin metabolism	00785	Lipoic acid metabolism	Amplify
00785	Lipoic acid metabolism	04141	Protein processing in endoplasmic reticulum	Amplify
00830	Retinol metabolism	00860	Porphyrin and chlorophyll metabolism	Amplify
00830	Retinol metabolism	04360	Axon guidance	Amplify
00900	Terpenoid backbone biosynthesis	03020	RNA polymerase	Amplify
00920	Sulfur metabolism	03060	Protein export	Amplify
00983	Drug metabolism - other enzymes	04360	Axon guidance	Amplify
01040	Biosynthesis of unsaturated fatty acids	04012	ErbB signaling pathway	Amplify
03030	DNA replication	04012	ErbB signaling pathway	Amplify
03030	DNA replication	04114	Oocyte meiosis	Amplify
03060	Protein export	04260	Cardiac muscle contraction	Amplify
03410	Base excision repair	04110	Cell cycle	Amplify
03430	Mismatch repair	04070	Phosphatidylinositol signaling system	Amplify
03430	Mismatch repair	04146	Peroxisome	Amplify
04062	Chemokine signaling pathway	04150	mTOR signaling pathway	Amplify
04062	Chemokine signaling pathway	04270	Vascular smooth muscle contraction	Amplify
04110	Cell cycle	04270	Vascular smooth muscle contraction	Amplify
04146	Peroxisome	04350	TGF-beta signaling pathway	Amplify
04340	Hedgehog signaling pathway	04360	Axon guidance	Amplify
04340	Hedgehog signaling pathway	04370	VEGF signaling pathway	Amplify
00010	Glycolysis / Gluconeogenesis	00380	Tryptophan metabolism	Nullify
00040	Pentose and glucuronate interconversions	03450	Non-homologous end-joining	Nullify
00053	Ascorbate and aldarate metabolism	00564	Glycerophospholipid metabolism	Nullify
00061	Fatty acid biosynthesis	00592	alpha-Linolenic acid metabolism	Nullify
00061	Fatty acid biosynthesis	04270	Vascular smooth muscle contraction	Nullify
00061	Fatty acid biosynthesis	04360	Axon guidance	Nullify
00062	Fatty acid elongation in mitochondria	00512	O-Glycan biosynthesis	Nullify
00062	Fatty acid elongation in mitochondria	03022	Basal transcription factors	Nullify
00062	Fatty acid elongation in mitochondria	04320	Dorso-ventral axis formation	Nullify
00072	Synthesis and degradation of ketone bodies	04210	Apoptosis	Nullify
00120	Primary bile acid biosynthesis	00510	N-Glycan biosynthesis	Nullify
00120	Primary bile acid biosynthesis	00511	Other glycan degradation	Nullify
00120	Primary bile acid biosynthesis	04270	Vascular smooth muscle contraction	Nullify
00120	Primary bile acid biosynthesis	04330	Notch signaling pathway	Nullify
00120	Primary bile acid biosynthesis	04370	VEGF signaling pathway	Nullify
00130	Ubiquinone and other terpenoid-quinone biosynthesis	03050	Proteasome	Nullify
00140	Steroid hormone biosynthesis	04062	Chemokine signaling pathway	Nullify
00230	Purine metabolism	00563	Glycosylphosphatidylinositol(GPI)-anchor biosynthesis	Nullify
00230	Purine metabolism	00830	Retinol metabolism	Nullify
00250	Alanine/ aspartate and glutamate metabolism	03022	Basal transcription factors	Nullify
00250	Alanine/ aspartate and glutamate metabolism	04146	Peroxisome	Nullify
00270	Cysteine and methionine metabolism	04141	Protein processing in endoplasmic reticulum	Nullify
00270	Cysteine and methionine metabolism	04146	Peroxisome	Nullify
00280	Valine/ leucine and isoleucine degradation	04320	Dorso-ventral axis formation	Nullify
00290	Valine/ leucine and isoleucine biosynthesis	03440	Homologous recombination	Nullify
00300	Lysine biosynthesis	03022	Basal transcription factors	Nullify
00310	Lysine degradation	00730	Thiamine metabolism	Nullify
00310	Lysine degradation	04020	Calcium signaling pathway	Nullify
00330	Arginine and proline metabolism	00630	Glyoxylate and dicarboxylate metabolism	Nullify
00340	Histidine metabolism	00830	Retinol metabolism	Nullify
00340	Histidine metabolism	03060	Protein export	Nullify
00340	Histidine metabolism	04360	Axon guidance	Nullify
00360	Phenylalanine metabolism	04210	Apoptosis	Nullify
00380	Tryptophan metabolism	00750	Vitamin B6 metabolism	Nullify
00410	beta-Alanine metabolism	00770	Pantothenate and CoA biosynthesis	Nullify
00410	beta-Alanine metabolism	04070	Phosphatidylinositol signaling system	Nullify
00460	Cyanoamino acid metabolism	00620	Pyruvate metabolism	Nullify
00471	D-Glutamine and D-glutamate metabolism	00983	Drug metabolism - other enzymes	Nullify
00480	Glutathione metabolism	03410	Base excision repair	Nullify
00500	Starch and sucrose metabolism	00533	Glycosaminoglycan biosynthesis - keratan sulfate	Nullify
00510	N-Glycan biosynthesis	04370	VEGF signaling pathway	Nullify
00511	Other glycan degradation	04012	ErbB signaling pathway	Nullify
00514	O-Mannosyl glycan biosynthesis	04150	mTOR signaling pathway	Nullify
00531	Glycosaminoglycan degradation	03320	PPAR signaling pathway	Nullify
00531	Glycosaminoglycan degradation	04070	Phosphatidylinositol signaling system	Nullify
00533	Glycosaminoglycan biosynthesis - keratan sulfate	03320	PPAR signaling pathway	Nullify
00561	Glycerolipid metabolism	00562	Inositol phosphate metabolism	Nullify
00563	Glycosylphosphatidylinositol(GPI)-anchor biosynthesis	04146	Peroxisome	Nullify
00564	Glycerophospholipid metabolism	04210	Apoptosis	Nullify
00592	alpha-Linolenic acid metabolism	04350	TGF-beta signaling pathway	Nullify
00592	alpha-Linolenic acid metabolism	04510	Focal adhesion	Nullify
00604	Glycosphingolipid biosynthesis - ganglio series	04010	MAPK signaling pathway	Nullify
00620	Pyruvate metabolism	00983	Drug metabolism - other enzymes	Nullify
00630	Glyoxylate and dicarboxylate metabolism	03320	PPAR signaling pathway	Nullify
00650	Butanoate metabolism	00983	Drug metabolism - other enzymes	Nullify
00740	Riboflavin metabolism	04020	Calcium signaling pathway	Nullify
00760	Nicotinate and nicotinamide metabolism	00860	Porphyrin and chlorophyll metabolism	Nullify
00770	Pantothenate and CoA biosynthesis	00830	Retinol metabolism	Nullify
00770	Pantothenate and CoA biosynthesis	04146	Peroxisome	Nullify
00860	Porphyrin and chlorophyll metabolism	04062	Chemokine signaling pathway	Nullify
00860	Porphyrin and chlorophyll metabolism	04370	VEGF signaling pathway	Nullify
00900	Terpenoid backbone biosynthesis	03030	DNA replication	Nullify
00903	Limonene and pinene degradation	00982	Drug metabolism - cytochrome P450	Nullify
00910	Nitrogen metabolism	02010	ABC transporters	Nullify
01040	Biosynthesis of unsaturated fatty acids	03018	RNA degradation	Nullify
01040	Biosynthesis of unsaturated fatty acids	04141	Protein processing in endoplasmic reticulum	Nullify
01100	Metabolic pathways	03050	Proteasome	Nullify
03022	Basal transcription factors	04330	Notch signaling pathway	Nullify
03040	Spliceosome	04130	SNARE interactions in vesicular transport	Nullify
03050	Proteasome	04020	Calcium signaling pathway	Nullify
03050	Proteasome	04080	Neuroactive ligand-receptor interaction	Nullify
03410	Base excision repair	03430	Mismatch repair	Nullify
03420	Nucleotide excision repair	04340	Hedgehog signaling pathway	Nullify
04012	ErbB signaling pathway	04150	mTOR signaling pathway	Nullify
04020	Calcium signaling pathway	04270	Vascular smooth muscle contraction	Nullify
04080	Neuroactive ligand-receptor interaction	04320	Dorso-ventral axis formation	Nullify
04141	Protein processing in endoplasmic reticulum	04350	TGF-beta signaling pathway	Nullify
