# Supplementary material for: MeDiA: Mean Distance Association and Its Applications in Nonlinear Gene Set Analysis
Source: PLoS One. 2015 Apr 27;10(4):e0124620. doi: 10.1371/journal.pone.0124620 (PMC4411044; doi:10.1371/journal.pone.0124620)
Supplement: S2 Table — (XLSX) [file pone.0124620.s003.xlsx]

## Sheet: Supp_Table_2-GDS2771
pathway 1		pathway 2		relation
00010	Glycolysis / Gluconeogenesis	00280	Valine/ leucine and isoleucine degradation	Amplify
00010	Glycolysis / Gluconeogenesis	00910	Nitrogen metabolism	Amplify
00020	Citrate cycle (TCA cycle)	00604	Glycosphingolipid biosynthesis - ganglio series	Amplify
00020	Citrate cycle (TCA cycle)	05014	Amyotrophic lateral sclerosis (ALS)	Amplify
00040	Pentose and glucuronate interconversions	04740	Olfactory transduction	Amplify
00052	Galactose metabolism	04080	Neuroactive ligand-receptor interaction	Amplify
00052	Galactose metabolism	04964	Proximal tubule bicarbonate reclamation	Amplify
00061	Fatty acid biosynthesis	04672	Intestinal immune network for IgA production	Amplify
00071	Fatty acid metabolism	04916	Melanogenesis	Amplify
00072	Synthesis and degradation of ketone bodies	04145	Phagosome	Amplify
00072	Synthesis and degradation of ketone bodies	04910	Insulin signaling pathway	Amplify
00100	Steroid biosynthesis	04260	Cardiac muscle contraction	Amplify
00120	Primary bile acid biosynthesis	00983	Drug metabolism - other enzymes	Amplify
00130	Ubiquinone and other terpenoid-quinone biosynthesis	04662	B cell receptor signaling pathway	Amplify
00130	Ubiquinone and other terpenoid-quinone biosynthesis	04672	Intestinal immune network for IgA production	Amplify
00190	Oxidative phosphorylation	03430	Mismatch repair	Amplify
00230	Purine metabolism	00300	Lysine biosynthesis	Amplify
00230	Purine metabolism	00400	Phenylalanine/ tyrosine and tryptophan biosynthesis	Amplify
00230	Purine metabolism	04610	Complement and coagulation cascades	Amplify
00232	Caffeine metabolism	00760	Nicotinate and nicotinamide metabolism	Amplify
00232	Caffeine metabolism	04310	Wnt signaling pathway	Amplify
00260	Glycine/ serine and threonine metabolism	00380	Tryptophan metabolism	Amplify
00260	Glycine/ serine and threonine metabolism	00480	Glutathione metabolism	Amplify
00270	Cysteine and methionine metabolism	00350	Tyrosine metabolism	Amplify
00270	Cysteine and methionine metabolism	00430	Taurine and hypotaurine metabolism	Amplify
00270	Cysteine and methionine metabolism	00592	alpha-Linolenic acid metabolism	Amplify
00270	Cysteine and methionine metabolism	00785	Lipoic acid metabolism	Amplify
00280	Valine/ leucine and isoleucine degradation	04010	MAPK signaling pathway	Amplify
00290	Valine/ leucine and isoleucine biosynthesis	04520	Adherens junction	Amplify
00330	Arginine and proline metabolism	00460	Cyanoamino acid metabolism	Amplify
00330	Arginine and proline metabolism	04914	Progesterone-mediated oocyte maturation	Amplify
00350	Tyrosine metabolism	00910	Nitrogen metabolism	Amplify
00350	Tyrosine metabolism	04141	Protein processing in endoplasmic reticulum	Amplify
00360	Phenylalanine metabolism	04080	Neuroactive ligand-receptor interaction	Amplify
00380	Tryptophan metabolism	04614	Renin-angiotensin system	Amplify
00400	Phenylalanine/ tyrosine and tryptophan biosynthesis	04144	Endocytosis	Amplify
00410	beta-Alanine metabolism	00900	Terpenoid backbone biosynthesis	Amplify
00410	beta-Alanine metabolism	03440	Homologous recombination	Amplify
00430	Taurine and hypotaurine metabolism	04110	Cell cycle	Amplify
00450	Selenoamino acid metabolism	00500	Starch and sucrose metabolism	Amplify
00450	Selenoamino acid metabolism	05016	Huntington's disease	Amplify
00460	Cyanoamino acid metabolism	00592	alpha-Linolenic acid metabolism	Amplify
00480	Glutathione metabolism	00790	Folate biosynthesis	Amplify
00480	Glutathione metabolism	04730	Long-term depression	Amplify
00500	Starch and sucrose metabolism	00980	Metabolism of xenobiotics by cytochrome P450	Amplify
00500	Starch and sucrose metabolism	05020	Prion diseases	Amplify
00510	N-Glycan biosynthesis	05142	Chagas disease	Amplify
00511	Other glycan degradation	04512	ECM-receptor interaction	Amplify
00511	Other glycan degradation	04962	Vasopressin-regulated water reabsorption	Amplify
00514	O-Mannosyl glycan biosynthesis	03050	Proteasome	Amplify
00514	O-Mannosyl glycan biosynthesis	04970	Salivary secretion	Amplify
00520	Amino sugar and nucleotide sugar metabolism	00532	Glycosaminoglycan biosynthesis - chondroitin sulfate	Amplify
00524	Butirosin and neomycin biosynthesis	04960	Aldosterone-regulated sodium reabsorption	Amplify
00534	Glycosaminoglycan biosynthesis - heparan sulfate	05200	Pathways in cancer	Amplify
00561	Glycerolipid metabolism	00565	Ether lipid metabolism	Amplify
00562	Inositol phosphate metabolism	04742	Taste transduction	Amplify
00563	Glycosylphosphatidylinositol(GPI)-anchor biosynthesis	04070	Phosphatidylinositol signaling system	Amplify
00564	Glycerophospholipid metabolism	04142	Lysosome	Amplify
00564	Glycerophospholipid metabolism	04740	Olfactory transduction	Amplify
00565	Ether lipid metabolism	04260	Cardiac muscle contraction	Amplify
00565	Ether lipid metabolism	04610	Complement and coagulation cascades	Amplify
00565	Ether lipid metabolism	04664	Fc epsilon RI signaling pathway	Amplify
00590	Arachidonic acid metabolism	04080	Neuroactive ligand-receptor interaction	Amplify
00591	Linoleic acid metabolism	00983	Drug metabolism - other enzymes	Amplify
00591	Linoleic acid metabolism	04080	Neuroactive ligand-receptor interaction	Amplify
00591	Linoleic acid metabolism	04630	Jak-STAT signaling pathway	Amplify
00592	alpha-Linolenic acid metabolism	04020	Calcium signaling pathway	Amplify
00592	alpha-Linolenic acid metabolism	04960	Aldosterone-regulated sodium reabsorption	Amplify
00592	alpha-Linolenic acid metabolism	05144	Malaria	Amplify
00600	Sphingolipid metabolism	04710	Circadian rhythm - mammal	Amplify
00601	Glycosphingolipid biosynthesis - lacto and neolacto series	04270	Vascular smooth muscle contraction	Amplify
00601	Glycosphingolipid biosynthesis - lacto and neolacto series	05131	Shigellosis	Amplify
00603	Glycosphingolipid biosynthesis - globo series	00780	Biotin metabolism	Amplify
00603	Glycosphingolipid biosynthesis - globo series	04970	Salivary secretion	Amplify
00620	Pyruvate metabolism	04512	ECM-receptor interaction	Amplify
00620	Pyruvate metabolism	04540	Gap junction	Amplify
00620	Pyruvate metabolism	04664	Fc epsilon RI signaling pathway	Amplify
00620	Pyruvate metabolism	05010	Alzheimer's disease	Amplify
00640	Propanoate metabolism	00830	Retinol metabolism	Amplify
00640	Propanoate metabolism	04060	Cytokine-cytokine receptor interaction	Amplify
00640	Propanoate metabolism	04912	GnRH signaling pathway	Amplify
00640	Propanoate metabolism	05014	Amyotrophic lateral sclerosis (ALS)	Amplify
00670	One carbon pool by folate	00750	Vitamin B6 metabolism	Amplify
00670	One carbon pool by folate	05012	Parkinson's disease	Amplify
00740	Riboflavin metabolism	05146	Amoebiasis	Amplify
00750	Vitamin B6 metabolism	03440	Homologous recombination	Amplify
00760	Nicotinate and nicotinamide metabolism	00970	Aminoacyl-tRNA biosynthesis	Amplify
00760	Nicotinate and nicotinamide metabolism	03010	Ribosome	Amplify
00760	Nicotinate and nicotinamide metabolism	04910	Insulin signaling pathway	Amplify
00760	Nicotinate and nicotinamide metabolism	04962	Vasopressin-regulated water reabsorption	Amplify
00770	Pantothenate and CoA biosynthesis	03440	Homologous recombination	Amplify
00770	Pantothenate and CoA biosynthesis	04012	ErbB signaling pathway	Amplify
00780	Biotin metabolism	04360	Axon guidance	Amplify
00780	Biotin metabolism	04514	Cell adhesion molecules (CAMs)	Amplify
00780	Biotin metabolism	04620	Toll-like receptor signaling pathway	Amplify
00785	Lipoic acid metabolism	03320	PPAR signaling pathway	Amplify
00860	Porphyrin and chlorophyll metabolism	04914	Progesterone-mediated oocyte maturation	Amplify
00903	Limonene and pinene degradation	04350	TGF-beta signaling pathway	Amplify
00910	Nitrogen metabolism	05130	Pathogenic Escherichia coli infection	Amplify
00970	Aminoacyl-tRNA biosynthesis	05016	Huntington's disease	Amplify
00980	Metabolism of xenobiotics by cytochrome P450	01100	Metabolic pathways	Amplify
00982	Drug metabolism - cytochrome P450	04115	p53 signaling pathway	Amplify
00982	Drug metabolism - cytochrome P450	04742	Taste transduction	Amplify
00982	Drug metabolism - cytochrome P450	05016	Huntington's disease	Amplify
00983	Drug metabolism - other enzymes	04010	MAPK signaling pathway	Amplify
00983	Drug metabolism - other enzymes	04012	ErbB signaling pathway	Amplify
01100	Metabolic pathways	05110	Vibrio cholerae infection	Amplify
01100	Metabolic pathways	05130	Pathogenic Escherichia coli infection	Amplify
02010	ABC transporters	05014	Amyotrophic lateral sclerosis (ALS)	Amplify
03010	Ribosome	04664	Fc epsilon RI signaling pathway	Amplify
03018	RNA degradation	04614	Renin-angiotensin system	Amplify
03018	RNA degradation	04623	Cytosolic DNA-sensing pathway	Amplify
03020	RNA polymerase	04370	VEGF signaling pathway	Amplify
03022	Basal transcription factors	04722	Neurotrophin signaling pathway	Amplify
03050	Proteasome	04666	Fc gamma R-mediated phagocytosis	Amplify
03060	Protein export	05211	Renal cell carcinoma	Amplify
03410	Base excision repair	05016	Huntington's disease	Amplify
03410	Base excision repair	05210	Colorectal cancer	Amplify
03420	Nucleotide excision repair	04640	Hematopoietic cell lineage	Amplify
03420	Nucleotide excision repair	04970	Salivary secretion	Amplify
03450	Non-homologous end-joining	04660	T cell receptor signaling pathway	Amplify
04010	MAPK signaling pathway	04662	B cell receptor signaling pathway	Amplify
04060	Cytokine-cytokine receptor interaction	04660	T cell receptor signaling pathway	Amplify
04070	Phosphatidylinositol signaling system	04710	Circadian rhythm - mammal	Amplify
04114	Oocyte meiosis	04722	Neurotrophin signaling pathway	Amplify
04115	p53 signaling pathway	04920	Adipocytokine signaling pathway	Amplify
04120	Ubiquitin mediated proteolysis	04640	Hematopoietic cell lineage	Amplify
04120	Ubiquitin mediated proteolysis	04916	Melanogenesis	Amplify
04120	Ubiquitin mediated proteolysis	05020	Prion diseases	Amplify
04140	Regulation of autophagy	04210	Apoptosis	Amplify
04141	Protein processing in endoplasmic reticulum	04666	Fc gamma R-mediated phagocytosis	Amplify
04142	Lysosome	05020	Prion diseases	Amplify
04150	mTOR signaling pathway	04210	Apoptosis	Amplify
04210	Apoptosis	04270	Vascular smooth muscle contraction	Amplify
04260	Cardiac muscle contraction	04622	RIG-I-like receptor signaling pathway	Amplify
04260	Cardiac muscle contraction	05016	Huntington's disease	Amplify
04270	Vascular smooth muscle contraction	04640	Hematopoietic cell lineage	Amplify
04270	Vascular smooth muscle contraction	04960	Aldosterone-regulated sodium reabsorption	Amplify
04270	Vascular smooth muscle contraction	05100	Bacterial invasion of epithelial cells	Amplify
04320	Dorso-ventral axis formation	04512	ECM-receptor interaction	Amplify
04320	Dorso-ventral axis formation	04630	Jak-STAT signaling pathway	Amplify
04330	Notch signaling pathway	04730	Long-term depression	Amplify
04510	Focal adhesion	04970	Salivary secretion	Amplify
04512	ECM-receptor interaction	04742	Taste transduction	Amplify
04610	Complement and coagulation cascades	04672	Intestinal immune network for IgA production	Amplify
04610	Complement and coagulation cascades	05211	Renal cell carcinoma	Amplify
04614	Renin-angiotensin system	05131	Shigellosis	Amplify
04650	Natural killer cell mediated cytotoxicity	04742	Taste transduction	Amplify
04912	GnRH signaling pathway	05120	Epithelial cell signaling in Helicobacter pylori infection	Amplify
04930	Type II diabetes mellitus	05131	Shigellosis	Amplify
05020	Prion diseases	05200	Pathways in cancer	Amplify
05142	Chagas disease	05210	Colorectal cancer	Amplify
00010	Glycolysis / Gluconeogenesis	00410	beta-Alanine metabolism	Nullify
00020	Citrate cycle (TCA cycle)	00565	Ether lipid metabolism	Nullify
00020	Citrate cycle (TCA cycle)	00903	Limonene and pinene degradation	Nullify
00030	Pentose phosphate pathway	00561	Glycerolipid metabolism	Nullify
00030	Pentose phosphate pathway	00670	One carbon pool by folate	Nullify
00030	Pentose phosphate pathway	04330	Notch signaling pathway	Nullify
00040	Pentose and glucuronate interconversions	04810	Regulation of actin cytoskeleton	Nullify
00053	Ascorbate and aldarate metabolism	04146	Peroxisome	Nullify
00061	Fatty acid biosynthesis	04960	Aldosterone-regulated sodium reabsorption	Nullify
00071	Fatty acid metabolism	00500	Starch and sucrose metabolism	Nullify
00071	Fatty acid metabolism	04742	Taste transduction	Nullify
00072	Synthesis and degradation of ketone bodies	04144	Endocytosis	Nullify
00100	Steroid biosynthesis	00532	Glycosaminoglycan biosynthesis - chondroitin sulfate	Nullify
00100	Steroid biosynthesis	00903	Limonene and pinene degradation	Nullify
00120	Primary bile acid biosynthesis	00260	Glycine/ serine and threonine metabolism	Nullify
00120	Primary bile acid biosynthesis	04630	Jak-STAT signaling pathway	Nullify
00130	Ubiquinone and other terpenoid-quinone biosynthesis	00561	Glycerolipid metabolism	Nullify
00130	Ubiquinone and other terpenoid-quinone biosynthesis	04640	Hematopoietic cell lineage	Nullify
00140	Steroid hormone biosynthesis	00630	Glyoxylate and dicarboxylate metabolism	Nullify
00230	Purine metabolism	04540	Gap junction	Nullify
00232	Caffeine metabolism	00350	Tyrosine metabolism	Nullify
00232	Caffeine metabolism	00564	Glycerophospholipid metabolism	Nullify
00250	Alanine/ aspartate and glutamate metabolism	04320	Dorso-ventral axis formation	Nullify
00270	Cysteine and methionine metabolism	04340	Hedgehog signaling pathway	Nullify
00270	Cysteine and methionine metabolism	04720	Long-term potentiation	Nullify
00270	Cysteine and methionine metabolism	04970	Salivary secretion	Nullify
00280	Valine/ leucine and isoleucine degradation	00760	Nicotinate and nicotinamide metabolism	Nullify
00280	Valine/ leucine and isoleucine degradation	04120	Ubiquitin mediated proteolysis	Nullify
00300	Lysine biosynthesis	00430	Taurine and hypotaurine metabolism	Nullify
00300	Lysine biosynthesis	03440	Homologous recombination	Nullify
00300	Lysine biosynthesis	05210	Colorectal cancer	Nullify
00310	Lysine degradation	00562	Inositol phosphate metabolism	Nullify
00310	Lysine degradation	05100	Bacterial invasion of epithelial cells	Nullify
00310	Lysine degradation	05120	Epithelial cell signaling in Helicobacter pylori infection	Nullify
00340	Histidine metabolism	04622	RIG-I-like receptor signaling pathway	Nullify
00350	Tyrosine metabolism	05210	Colorectal cancer	Nullify
00360	Phenylalanine metabolism	04514	Cell adhesion molecules (CAMs)	Nullify
00380	Tryptophan metabolism	03020	RNA polymerase	Nullify
00380	Tryptophan metabolism	04310	Wnt signaling pathway	Nullify
00410	beta-Alanine metabolism	00590	Arachidonic acid metabolism	Nullify
00410	beta-Alanine metabolism	00620	Pyruvate metabolism	Nullify
00410	beta-Alanine metabolism	04110	Cell cycle	Nullify
00430	Taurine and hypotaurine metabolism	04270	Vascular smooth muscle contraction	Nullify
00430	Taurine and hypotaurine metabolism	04510	Focal adhesion	Nullify
00450	Selenoamino acid metabolism	00970	Aminoacyl-tRNA biosynthesis	Nullify
00460	Cyanoamino acid metabolism	00780	Biotin metabolism	Nullify
00460	Cyanoamino acid metabolism	04142	Lysosome	Nullify
00460	Cyanoamino acid metabolism	04964	Proximal tubule bicarbonate reclamation	Nullify
00460	Cyanoamino acid metabolism	05140	Leishmaniasis	Nullify
00472	D-Arginine and D-ornithine metabolism	04914	Progesterone-mediated oocyte maturation	Nullify
00480	Glutathione metabolism	04540	Gap junction	Nullify
00510	N-Glycan biosynthesis	04012	ErbB signaling pathway	Nullify
00511	Other glycan degradation	04670	Leukocyte transendothelial migration	Nullify
00512	O-Glycan biosynthesis	04080	Neuroactive ligand-receptor interaction	Nullify
00514	O-Mannosyl glycan biosynthesis	00592	alpha-Linolenic acid metabolism	Nullify
00514	O-Mannosyl glycan biosynthesis	00830	Retinol metabolism	Nullify
00514	O-Mannosyl glycan biosynthesis	00982	Drug metabolism - cytochrome P450	Nullify
00520	Amino sugar and nucleotide sugar metabolism	05211	Renal cell carcinoma	Nullify
00532	Glycosaminoglycan biosynthesis - chondroitin sulfate	04020	Calcium signaling pathway	Nullify
00533	Glycosaminoglycan biosynthesis - keratan sulfate	04612	Antigen processing and presentation	Nullify
00533	Glycosaminoglycan biosynthesis - keratan sulfate	04920	Adipocytokine signaling pathway	Nullify
00563	Glycosylphosphatidylinositol(GPI)-anchor biosynthesis	00770	Pantothenate and CoA biosynthesis	Nullify
00564	Glycerophospholipid metabolism	05014	Amyotrophic lateral sclerosis (ALS)	Nullify
00565	Ether lipid metabolism	04270	Vascular smooth muscle contraction	Nullify
00590	Arachidonic acid metabolism	00730	Thiamine metabolism	Nullify
00591	Linoleic acid metabolism	04744	Phototransduction	Nullify
00592	alpha-Linolenic acid metabolism	04950	Maturity onset diabetes of the young	Nullify
00600	Sphingolipid metabolism	04730	Long-term depression	Nullify
00601	Glycosphingolipid biosynthesis - lacto and neolacto series	04340	Hedgehog signaling pathway	Nullify
00604	Glycosphingolipid biosynthesis - ganglio series	03320	PPAR signaling pathway	Nullify
00620	Pyruvate metabolism	04114	Oocyte meiosis	Nullify
00620	Pyruvate metabolism	04666	Fc gamma R-mediated phagocytosis	Nullify
00630	Glyoxylate and dicarboxylate metabolism	04540	Gap junction	Nullify
00640	Propanoate metabolism	04710	Circadian rhythm - mammal	Nullify
00640	Propanoate metabolism	05020	Prion diseases	Nullify
00670	One carbon pool by folate	04710	Circadian rhythm - mammal	Nullify
00750	Vitamin B6 metabolism	05020	Prion diseases	Nullify
00760	Nicotinate and nicotinamide metabolism	04640	Hematopoietic cell lineage	Nullify
00760	Nicotinate and nicotinamide metabolism	05210	Colorectal cancer	Nullify
00780	Biotin metabolism	04060	Cytokine-cytokine receptor interaction	Nullify
00780	Biotin metabolism	04260	Cardiac muscle contraction	Nullify
00785	Lipoic acid metabolism	00910	Nitrogen metabolism	Nullify
00830	Retinol metabolism	04650	Natural killer cell mediated cytotoxicity	Nullify
00860	Porphyrin and chlorophyll metabolism	00970	Aminoacyl-tRNA biosynthesis	Nullify
00860	Porphyrin and chlorophyll metabolism	03450	Non-homologous end-joining	Nullify
00900	Terpenoid backbone biosynthesis	04144	Endocytosis	Nullify
00910	Nitrogen metabolism	00982	Drug metabolism - cytochrome P450	Nullify
00910	Nitrogen metabolism	03430	Mismatch repair	Nullify
00910	Nitrogen metabolism	04020	Calcium signaling pathway	Nullify
00980	Metabolism of xenobiotics by cytochrome P450	03030	DNA replication	Nullify
00982	Drug metabolism - cytochrome P450	03420	Nucleotide excision repair	Nullify
00982	Drug metabolism - cytochrome P450	04010	MAPK signaling pathway	Nullify
01100	Metabolic pathways	04920	Adipocytokine signaling pathway	Nullify
02010	ABC transporters	05120	Epithelial cell signaling in Helicobacter pylori infection	Nullify
02010	ABC transporters	05200	Pathways in cancer	Nullify
03018	RNA degradation	04120	Ubiquitin mediated proteolysis	Nullify
03020	RNA polymerase	03320	PPAR signaling pathway	Nullify
03020	RNA polymerase	04115	p53 signaling pathway	Nullify
03022	Basal transcription factors	03450	Non-homologous end-joining	Nullify
03030	DNA replication	04672	Intestinal immune network for IgA production	Nullify
03040	Spliceosome	04320	Dorso-ventral axis formation	Nullify
03040	Spliceosome	04340	Hedgehog signaling pathway	Nullify
03060	Protein export	05120	Epithelial cell signaling in Helicobacter pylori infection	Nullify
03410	Base excision repair	03450	Non-homologous end-joining	Nullify
03410	Base excision repair	04260	Cardiac muscle contraction	Nullify
03410	Base excision repair	04622	RIG-I-like receptor signaling pathway	Nullify
03420	Nucleotide excision repair	04144	Endocytosis	Nullify
03440	Homologous recombination	04320	Dorso-ventral axis formation	Nullify
03450	Non-homologous end-joining	04530	Tight junction	Nullify
03450	Non-homologous end-joining	04730	Long-term depression	Nullify
04010	MAPK signaling pathway	04140	Regulation of autophagy	Nullify
04010	MAPK signaling pathway	04320	Dorso-ventral axis formation	Nullify
04062	Chemokine signaling pathway	05211	Renal cell carcinoma	Nullify
04070	Phosphatidylinositol signaling system	05100	Bacterial invasion of epithelial cells	Nullify
04080	Neuroactive ligand-receptor interaction	04971	Gastric acid secretion	Nullify
04080	Neuroactive ligand-receptor interaction	05010	Alzheimer's disease	Nullify
04114	Oocyte meiosis	04612	Antigen processing and presentation	Nullify
04140	Regulation of autophagy	04350	TGF-beta signaling pathway	Nullify
04141	Protein processing in endoplasmic reticulum	04320	Dorso-ventral axis formation	Nullify
04141	Protein processing in endoplasmic reticulum	04920	Adipocytokine signaling pathway	Nullify
04142	Lysosome	04360	Axon guidance	Nullify
04144	Endocytosis	04360	Axon guidance	Nullify
04144	Endocytosis	05020	Prion diseases	Nullify
04145	Phagosome	04730	Long-term depression	Nullify
04145	Phagosome	04742	Taste transduction	Nullify
04145	Phagosome	04912	GnRH signaling pathway	Nullify
04210	Apoptosis	04330	Notch signaling pathway	Nullify
04270	Vascular smooth muscle contraction	04910	Insulin signaling pathway	Nullify
04310	Wnt signaling pathway	04966	Collecting duct acid secretion	Nullify
04330	Notch signaling pathway	04620	Toll-like receptor signaling pathway	Nullify
04330	Notch signaling pathway	04630	Jak-STAT signaling pathway	Nullify
04330	Notch signaling pathway	04966	Collecting duct acid secretion	Nullify
04350	TGF-beta signaling pathway	05016	Huntington's disease	Nullify
04530	Tight junction	05020	Prion diseases	Nullify
04540	Gap junction	05130	Pathogenic Escherichia coli infection	Nullify
04610	Complement and coagulation cascades	04960	Aldosterone-regulated sodium reabsorption	Nullify
04614	Renin-angiotensin system	05016	Huntington's disease	Nullify
04620	Toll-like receptor signaling pathway	04914	Progesterone-mediated oocyte maturation	Nullify
04622	RIG-I-like receptor signaling pathway	04966	Collecting duct acid secretion	Nullify
04622	RIG-I-like receptor signaling pathway	05146	Amoebiasis	Nullify
04660	T cell receptor signaling pathway	05012	Parkinson's disease	Nullify
04664	Fc epsilon RI signaling pathway	05130	Pathogenic Escherichia coli infection	Nullify
04670	Leukocyte transendothelial migration	04950	Maturity onset diabetes of the young	Nullify
04710	Circadian rhythm - mammal	05200	Pathways in cancer	Nullify
04730	Long-term depression	04810	Regulation of actin cytoskeleton	Nullify
04740	Olfactory transduction	05130	Pathogenic Escherichia coli infection	Nullify
04910	Insulin signaling pathway	05016	Huntington's disease	Nullify
04914	Progesterone-mediated oocyte maturation	05012	Parkinson's disease	Nullify
04930	Type II diabetes mellitus	04950	Maturity onset diabetes of the young	Nullify
04930	Type II diabetes mellitus	05211	Renal cell carcinoma	Nullify
04940	Type I diabetes mellitus	05146	Amoebiasis	Nullify
05020	Prion diseases	05131	Shigellosis	Nullify
